# Supplementary material for: Metabolic reprogramming by Zika virus provokes inflammation in human placenta
Source: Nat Commun. 2020 Jun 11;11:2967. doi: 10.1038/s41467-020-16754-z (PMC7290035; doi:10.1038/s41467-020-16754-z)
Supplement: Supplementary file 4 — Source Data [file 41467_2020_16754_MOESM4_ESM.xlsx]

## Sheet: Fig.1a
	day1	day2	day5	day9	day12
Donor 1	613000	1796500	21882500	21882500	20620630
Donor 2	846000	1913000	24535000	24535000	15443750
Donor 3	960000	1380000	22300000	22300000	17500000
Donor 4	530000	1620000	24100000	24100000	19000000
Donor 5	159500	1330000	16500000	16500000	2750000

## Sheet: Fig.1b
	Mock				ZIKV
	% Cholesterol	% DG	% CE	% TG	% Cholesterol	% DG	% CE	% TG		Total NL	Mock	ZIKV
Donor 1	74.9256	9.39959	7.44998	8.22484	67.7255	9.1279	4.84338	18.3032		Donor 1	17.12	28.64
Donor 2	79.5064	6.75832	7.58778	6.14751	60.9887	7.94694	3.76675	27.2976		Donor 2	21.28	28.29
Donor 3	71.6709	8.40888	5.05676	14.8635	58.4261	9.17975	6.48401	25.9101		Donor 3	21.08	26.62
Donor 4	54.1794	9.12246	5.0696	31.6286	69.1322	8.58732	4.32854	17.9519		Donor 4	18.15	21.79
Donor 5	60.8951	6.74606	5.52399	26.8349	68.6311	8.18235	3.80374	19.3828		Donor 5	21.14	22.55

## Sheet: Fig.1c
DG	Mock	ZIKV
Donor 1	1.61	2.61
Donor 2	1.44	2.25
Donor 3	1.77	2.44
Donor 4	1.66	1.87
Donor 5	1.43	1.84

## Sheet: Fig.1d
TG	Mock	ZIKV
Donor 1	1.41	5.24
Donor 2	1.31	7.72
Donor 3	3.13	6.9
Donor 4	5.74	3.91
Donor 5	5.67	4.37

## Sheet: Fig.1e
CE	Mock	ZIKV
Donor 1	1.28	1.39
Donor 2	1.61	1.07
Donor 3	1.07	1.73
Donor 4	0.92	0.94
Donor 5	1.17	0.86

## Sheet: Fig.1f
Cholesterol	Mock	ZIKV
Donor 1	12.83	19.4
Donor 2	16.92	17.25
Donor 3	15.11	15.55
Donor 4	9.83	15.06
Donor 5	12.87	15.47

## Sheet: Fig.1g
	Mock					ZIKV
	Donor 1	Donor 2	Donor 3	Donor 4	Donor 5	Donor 1	Donor 2	Donor 3	Donor 4	Donor 5
DAG 14_16	0.46	0.49	0.31	0.12	0.28	0.68	0.32	0.42	0.35	0.34
DAG 16_16	0.3	0.23	0.34	0.29	0.28	0.46	0.34	0.44	0.29	0.3
DAG 16_18	0.19	0.15	0.4	0.45	0.37	0.38	0.55	0.5	0.37	0.43
DAG 18_18	0.29	0.23	0.39	0.41	0.3	0.52	0.59	0.54	0.42	0.4
DAG 18_20	0.37	0.34	0.34	0.38	0.19	0.57	0.44	0.54	0.45	0.38

## Sheet: Fig.1h
	Mock					ZIKV
	Donor 1	Donor 2	Donor 3	Donor 4	Donor 5	Donor 1	Donor 2	Donor 3	Donor 4	Donor 5
TAG 16_16_16	0.12	0.16	0.21	0.57	0.94	0.17	0.28	0.45	0.14	0.27
TAG 16_16_18	0.34	0.2	0.76	1.7	2.04	0.91	1.34	1.37	0.75	0.91
TAG 16_18_18	0.49	0.4	1.13	2.09	1.97	1.72	2.63	2.24	1.36	1.57
TAG 18_18_18	0.47	0.47	0.83	1.07	0.73	1.79	2.51	2.03	1.25	1.22
TAG 18_18_20	0	0.17	0.21	0.32	0	0.64	0.96	0.8	0.41	0.39

## Sheet: Fig.1i
	Mock					ZIKV
	Donor 1	Donor 2	Donor 3	Donor 4	Donor 5	Donor 1	Donor 2	Donor 3	Donor 4	Donor 5
TAG 16_18_18	0.49	0.4	1.13	2.09	1.97	1.72	2.63	2.24	1.36	1.57
TAG 18_18_18	0.47	0.47	0.83	1.07	0.73	1.79	2.51	2.03	1.25	1.22
TAG 18_18_20	0	0.17	0.21	0.32	0	0.64	0.96	0.8	0.41	0.39
DAG 16_16	0.3	0.23	0.34	0.29	0.28	0.46	0.34	0.44	0.29	0.3
DAG 16_18	0.19	0.15	0.4	0.45	0.37	0.38	0.55	0.5	0.37	0.43
DAG 18_18	0.29	0.23	0.39	0.41	0.3	0.52	0.59	0.54	0.42	0.4
DAG 18_20	0.37	0.34	0.34	0.38	0.19	0.57	0.44	0.54	0.45	0.38
Cholesterol	12.8299	16.918	15.1096	9.83188	12.8723	19.3989	17.2543	15.5537	15.0648	15.4747

## Sheet: Fig.2b
PC	Mock	ZIKV
Donor 1	3522.72	5110.09
Donor 2	3707.89	5450.46
Donor 3	3660.52	4236.19
Donor 4	2280.85	4805.92
Donor 5	2753.51	3381.97

[truncated: 29 more sheets: Fig.2c, Fig.2d, Fig.2e, Fig.2f, Fig.2g, Fig.2h, Fig.3c, Fig.4b, Fig.5b, Fig.5d, Fig.6b, Fig.6d, Fig.7b, Fig.8b, Fig.8c, Fig.9a, Fig.9b, Fig.9c, Sup Fig.1, Sup Fig.2a …]
